# Supplementary material for: Radiation Exposure Reduction by Digital Variance Angiography in Lower Limb Angiography: A Randomized Controlled Trial
Source: J Cardiovasc Dev Dis. 2023 Apr 30;10(5):198. doi: 10.3390/jcdd10050198 (PMC10219428; doi:10.3390/jcdd10050198)
Supplement: Supplementary file 1 [file jcdd-10-00198-s001.zip]

Archive with 1 entries (1 files):
- jcdd-2322086-supplementary.pdf
